# Supplementary material for: N,N′,N′′-Tricyclo­hexyl­guanidinium iodide
Source: Acta Crystallogr Sect E Struct Rep Online. 2011 Nov 30;67(Pt 12):o3467. doi: 10.1107/S1600536811049683 (PMC3239094; doi:10.1107/S1600536811049683)
Supplement: Supplementary file 3 [file e-67-o3467-Isup3.hkl]

# 
# h,k,l, Fc-squared, Fo-squared, sigma(Fo-squared) and status flag 
# 
data_I
_shelx_title ' wpth01' 
_shelx_refln_list_code          4 
_shelx_F_calc_maximum      210.84 
_exptl_crystal_F_000       896.00 
_reflns_d_resolution_high  0.8138 
 
loop_ 
 _symmetry_equiv_pos_as_xyz 
 'x, y, z' 
 '-x+1/2, -y, z+1/2' 
 '-x, y+1/2, -z+1/2' 
 'x+1/2, -y+1/2, -z' 
 'z, x, y' 
 'z+1/2, -x+1/2, -y' 
 '-z+1/2, -x, y+1/2' 
 '-z, x+1/2, -y+1/2' 
 'y, z, x' 
 '-y, z+1/2, -x+1/2' 
 'y+1/2, -z+1/2, -x' 
 '-y+1/2, -z, x+1/2' 
 
_cell_length_a    12.8930 
_cell_length_b    12.8930 
_cell_length_c    12.8930 
_cell_angle_alpha  90.000 
_cell_angle_beta   90.000 
_cell_angle_gamma  90.000 
 
_shelx_F_squared_multiplier     1.000 
 
loop_ 
 _refln_index_h 
 _refln_index_k 
 _refln_index_l 
 _refln_F_squared_calc 
 _refln_F_squared_meas 
 _refln_F_squared_sigma 
 _refln_observed_status 
   0   1   1    10844.20    10942.53    139.32 o 
   1   1   1     9889.95     9779.28    160.61 o 
   0   0   2       26.97       40.71      8.64 o 
   1   0   2     1438.65     1442.49     43.77 o 
   0   1   2     7351.65     7490.49     92.25 o 
   1   1   2     7902.69     8544.95    104.64 o 
   0   2   2     2890.16     3118.20    111.21 o 
   1   2   2    10552.04    11474.68    186.58 o 
   2   2   2    44452.46    44646.66    490.71 o 
   1   0   3    32412.40    31138.74    515.38 o 
   2   0   3     5091.23     4988.81    105.32 o 
   0   1   3     2584.25     2415.70     55.74 o 
   1   1   3     8669.20     8390.85    137.62 o 
   2   1   3    15772.29    15499.52    174.33 o 
   0   2   3    24812.85    25121.52    308.99 o 
   1   2   3     5456.74     5379.77    112.75 o 
   2   2   3     1100.52      988.33     25.67 o 
   0   3   3     3754.67     3936.78    127.30 o 
   1   3   3    11981.24    12615.64    253.67 o 
   2   3   3     3587.39     3854.91    102.98 o 
   3   3   3    13872.01    14599.65    351.42 o 
   0   0   4    25099.60    24534.88    398.80 o 
   1   0   4     4459.45     4116.95     99.30 o 
   2   0   4     1553.61     1657.12     46.23 o 
   3   0   4     3783.89     4162.56    123.29 o 
   0   1   4     2999.84     3340.32    121.75 o 
   1   1   4     3393.85     3298.20     90.71 o 
   2   1   4     5835.12     5815.02    120.50 o 
   3   1   4     5091.31     5149.03    124.84 o 
   0   2   4      435.37      482.21     16.65 o 
   1   2   4    12899.07    12987.35    177.59 o 
   2   2   4     1472.50     1342.00     33.14 o 
   3   2   4     2731.23     2381.79     52.56 o 
   0   3   4     1113.42     1229.72     31.85 o 
   1   3   4     2555.23     2592.98     56.67 o 
   2   3   4    12189.01    12636.92    229.26 o 
   3   3   4     1195.04     1142.08     28.81 o 
   0   4   4     9623.29     9650.04    178.62 o 
   1   4   4     2859.60     2908.37     68.67 o 
   2   4   4      572.74      590.69     78.88 o 
   3   4   4     5402.47     5654.15    222.23 o 
   4   4   4     1607.05     1395.52     58.36 o 
   1   0   5     1749.53     1610.21     38.58 o 
   2   0   5    10126.65    10042.13    171.23 o 
   3   0   5      321.58      403.45     40.97 o 
   4   0   5     4967.61     4702.30    105.35 o 
   0   1   5    13364.09    13805.83    194.80 o 
   1   1   5     7213.69     7408.98    143.71 o 
   2   1   5     1145.62     1241.07     32.97 o 
   3   1   5     2525.30     2480.99     58.29 o 
   4   1   5     3537.03     3625.13    129.22 o 
   0   2   5      188.88      163.46     15.91 o 
   1   2   5     5260.92     5489.64    132.16 o 
   2   2   5      954.41     1018.59     31.02 o 
   3   2   5    12375.06    11838.59    211.13 o 
   4   2   5     5122.63     5892.18    160.25 o 
   0   3   5    10244.19     9558.83    505.28 o 
   1   3   5     1854.87     1929.50     83.93 o 
   2   3   5      131.45      105.42     28.56 o 
   3   3   5     3064.46     3222.79     74.05 o 
   4   3   5     5331.23     5085.38    155.40 o 
   0   4   5      807.72      757.47     27.95 o 
   1   4   5     1108.64     1125.72     55.88 o 
   2   4   5     9013.17     9571.28    202.02 o 
   3   4   5     1495.97     1389.90     36.80 o 
   4   4   5      532.24      495.65     24.04 o 
   0   5   5     1109.58     1149.72     63.23 o 
   1   5   5     4430.04     4330.41     93.65 o 
   2   5   5     1412.72     1427.81     38.29 o 
   3   5   5     1742.25     1762.93     46.05 o 
   4   5   5      792.67      739.01     28.85 o 
   5   5   5     4423.57     3768.40    161.63 o 
   0   0   6     5857.45     5744.46    148.63 o 
   1   0   6     3768.99     3645.58     79.75 o 
   2   0   6      301.69      341.29     32.90 o 
   3   0   6     4944.65     4905.67     99.04 o 
   4   0   6     4376.42     4508.36     98.43 o 
   5   0   6      114.80       23.63     55.61 o 
   0   1   6     4416.20     4365.00     97.57 o 
   1   1   6     4979.79     5066.86    184.29 o 
   2   1   6     1140.58     1173.47     33.02 o 
   3   1   6     4705.20     5020.28    196.87 o 
   4   1   6     6225.02     6109.48    141.68 o 
   5   1   6     2482.79     2319.08     56.64 o 
   0   2   6      212.35      214.08     26.24 o 
   1   2   6     3480.74     3486.75     81.73 o 
   2   2   6     8471.48     8442.95    192.77 o 
   3   2   6     1504.83     1430.85     37.16 o 
   4   2   6      357.16      341.89     22.50 o 
   5   2   6     2180.56     2097.32     53.88 o 
   0   3   6     2146.01     2056.79     49.44 o 
   1   3   6     3154.95     3115.43     71.20 o 
   2   3   6     4107.03     4196.52     92.87 o 
   3   3   6     2926.30     2917.73     92.32 o 
   4   3   6     2692.56     2715.78     64.14 o 
   5   3   6     2995.52     2954.27    126.75 o 
   0   4   6     3572.00     3498.48     79.69 o 
   1   4   6     2577.02     2276.69     55.56 o 
   2   4   6     1865.67     1789.04     48.45 o 
   3   4   6     6055.51     6381.25    152.40 o 
   4   4   6     1909.57     1925.98     49.81 o 
   5   4   6      961.54      934.31     33.86 o 
   0   5   6     4806.36     4686.69    135.03 o 
   1   5   6     1755.81     1729.77     45.67 o 
   2   5   6     1000.63     1022.00     31.49 o 
   3   5   6     2965.79     2980.61    106.08 o 
   4   5   6     3220.96     3207.54     79.17 o 
   5   5   6      552.35      469.23     34.21 o 
   0   6   6     1261.69     1311.71     82.07 o 
   1   6   6     1061.99     1071.44     36.70 o 
   2   6   6     1762.73     1635.29     44.40 o 
   3   6   6     1688.65     1787.28     51.80 o 
   4   6   6      854.48      831.29     37.36 o 
   5   6   6     1017.43      990.24     53.93 o 
   6   6   6     1375.40     1380.80     87.79 o 
   1   0   7     6581.03     6960.24    178.10 o 
   2   0   7       88.48      101.57     18.45 o 
   3   0   7     3873.95     4269.37     94.38 o 
   4   0   7        4.05       -9.79     23.41 o 
   5   0   7     7972.49     8425.95    236.07 o 
   6   0   7       45.76        7.94     28.51 o 
   0   1   7      137.53      132.64     29.71 o 
   1   1   7     1237.02     1225.72     40.74 o 
   2   1   7     5775.01     5814.19    205.08 o 
   3   1   7     1158.20     1143.48     30.85 o 
   4   1   7      855.03      847.86     29.11 o 
   5   1   7      105.88       68.99     24.82 o 
   6   1   7     1721.54     1681.04     60.92 o 
   0   2   7     9381.24     9326.97    235.43 o 
   1   2   7      490.10      558.01     24.65 o 
   2   2   7      755.35      740.18     26.45 o 
   3   2   7       71.94       74.89     20.10 o 
   4   2   7     5063.03     4955.63    109.93 o 
   5   2   7        3.48       12.71     22.55 o 
   6   2   7     1016.25      879.72     43.79 o 
   0   3   7      112.32      116.48     18.24 o 
   1   3   7     2902.68     2670.55     84.45 o 
   2   3   7     1653.37     1537.27     38.53 o 
   3   3   7     5130.28     4861.86    108.32 o 
   4   3   7      396.70      394.54     41.26 o 
   5   3   7      444.57      450.80     27.86 o 
   6   3   7      764.97      829.88     34.02 o 
   0   4   7     1389.08     1544.09     59.23 o 
   1   4   7     3501.71     3413.30     81.20 o 
   2   4   7       94.39       91.50     34.95 o 
   3   4   7      995.28      966.86     32.66 o 
   4   4   7      665.68      707.04     29.65 o 
   5   4   7     4386.93     4167.08    160.89 o 
   6   4   7      180.25      218.32     32.26 o 
   0   5   7      201.06      188.77     48.08 o 
   1   5   7      346.33      317.67     28.66 o 
   2   5   7     6019.90     5994.40    130.92 o 
   3   5   7      362.43      379.31     27.03 o 
   4   5   7      648.44      678.96     33.99 o 
   5   5   7       84.69       92.13     28.58 o 
   6   5   7     2627.44     2420.97     58.16 o 
   0   6   7     4196.58     3926.04     98.23 o 
   1   6   7     1100.50     1104.06     38.60 o 
   2   6   7       93.03       64.73     25.76 o 
   3   6   7      466.11      471.86     29.44 o 
   4   6   7     1789.34     1882.29     53.01 o 
   5   6   7      737.90      751.10     38.21 o 
   6   6   7      538.16      582.35     37.82 o 
   0   7   7      142.97      186.32     27.41 o 
   1   7   7      657.75      598.28     33.03 o 
   2   7   7      323.62      299.07     28.43 o 
   3   7   7     2622.92     2581.78     70.14 o 
   4   7   7      144.80      167.13     27.29 o 
   5   7   7      194.72      202.68     30.46 o 
   6   7   7       11.06       -4.44     30.00 o 
   7   7   7     1437.04     1376.23     89.57 o 
   0   0   8     5875.31     5515.80    118.43 o 
   1   0   8     2381.58     2612.70     65.65 o 
   2   0   8       15.10        7.27     20.35 o 
   3   0   8     2426.54     2411.39     56.08 o 
   4   0   8     3360.57     3356.47    130.23 o 
   5   0   8       62.59       61.46     24.74 o 
   6   0   8      887.74      942.56     37.94 o 
   7   0   8     1440.55     1380.37     57.16 o 
   0   1   8     2785.55     2997.63    111.97 o 
   1   1   8     2104.91     2232.63     60.99 o 
   2   1   8     1851.33     1791.53     43.70 o 
   3   1   8     2163.22     2044.66     50.03 o 
   4   1   8     1488.92     1476.92     44.90 o 
   5   1   8     1551.35     1589.49     49.31 o 
   6   1   8      898.03      771.65     39.15 o 
   7   1   8     1474.18     1529.50     46.95 o 
   0   2   8      164.37      177.11     21.43 o 
   1   2   8     1776.40     1608.74     51.71 o 
   2   2   8     2677.46     2818.62     69.91 o 
   3   2   8      376.36      391.77     26.33 o 
   4   2   8      660.88      626.98     30.42 o 
   5   2   8     1898.22     1906.67     51.58 o 
   6   2   8     1828.32     1755.06     47.20 o 
   7   2   8       98.82     -113.70    203.40 o 
   0   3   8     1692.74     1579.96    178.70 o 
   1   3   8     2121.55     2266.27     57.35 o 
   2   3   8     1700.30     1644.91     55.67 o 
   3   3   8      945.12      875.82     31.45 o 
   4   3   8      599.24      626.96     30.77 o 
   5   3   8     1497.67     1425.47     60.82 o 
   6   3   8     1447.09     1396.08     43.81 o 
   7   3   8      315.76      287.74     33.73 o 
   0   4   8     2813.76     2632.42     76.50 o 
   1   4   8      796.43      835.62     32.47 o 
   2   4   8      317.30      268.79     52.43 o 
   3   4   8     1656.99     1630.47     41.49 o 
   4   4   8     1034.20     1105.70     37.04 o 
   5   4   8      776.61      821.28     42.45 o 
   6   4   8      864.62      815.81     54.23 o 
   7   4   8      808.83      780.82     39.54 o 
   0   5   8     2769.60     2627.71     62.49 o 
   1   5   8     1516.32     1533.74     45.60 o 
   2   5   8      320.51      355.64     62.54 o 
   3   5   8     1896.07     1935.18     56.76 o 
   4   5   8     1102.09     1079.89     40.45 o 
   5   5   8      101.15       88.04     30.00 o 
   6   5   8      719.11      687.93     37.44 o 
   7   5   8      863.46      778.29     40.12 o 
   0   6   8     2361.69     2286.55     63.69 o 
   1   6   8      764.69      700.41    125.98 o 
   2   6   8     1404.13     1350.01     47.61 o 
   3   6   8     1228.16     1185.08     42.06 o 
   4   6   8      563.44      577.89     43.81 o 
   5   6   8      495.55      491.72     38.27 o 
   6   6   8      542.06      520.18     38.61 o 
   7   6   8      335.17      333.43     52.56 o 
   0   7   8        4.40       11.39     27.55 o 
   1   7   8     1235.34     1274.38     46.21 o 
   2   7   8      907.39      979.68     40.24 o 
   3   7   8      704.26      721.59     37.08 o 
   4   7   8      343.13      374.83     31.58 o 
   5   7   8      766.27      707.15     58.73 o 
   6   7   8      536.24      496.67     40.61 o 
   7   7   8        9.55      -18.74     28.72 o 
   0   8   8      980.26     1049.88     67.09 o 
   1   8   8      715.44      723.66     39.88 o 
   2   8   8      790.37      762.17     40.25 o 
   3   8   8      516.18      464.83     44.85 o 
   4   8   8      419.17      344.28    104.49 o 
   5   8   8      361.73      385.47     36.64 o 
   6   8   8      301.93      283.93     36.97 o 
   7   8   8      328.31      305.35     38.38 o 
   8   8   8      176.43      182.18     72.06 o 
   1   0   9       11.41      -36.46     97.04 o 
   2   0   9     6315.67     6537.20    137.03 o 
   3   0   9        5.04      -19.81     25.56 o 
   4   0   9      569.49      553.83     31.00 o 
   5   0   9        3.40       -1.91     39.32 o 
   6   0   9     1680.34     1746.32     52.59 o 
   7   0   9        6.05      -33.01     33.01 o 
   8   0   9      732.08      668.00     40.60 o 
   0   1   9     1508.60     1410.69     43.49 o 
   1   1   9     1965.24     1980.03     47.71 o 
   2   1   9      136.44      161.23     41.71 o 
   3   1   9      725.19      717.28     32.17 o 
   4   1   9     1111.07     1169.19     45.09 o 
   5   1   9     1947.93     1881.17     94.97 o 
   6   1   9      544.83      552.24     34.92 o 
   7   1   9       54.40      -32.37    117.37 o 
   8   1   9      289.68      314.82     65.83 o 
   0   2   9      326.10      322.11     52.42 o 
   1   2   9     1874.31     2008.30     61.25 o 
   2   2   9      377.38      483.41     77.28 o 
   3   2   9     3491.98     3266.72     78.75 o 
   4   2   9      111.71      121.12     27.00 o 
   5   2   9      317.92      321.15     58.59 o 
   6   2   9      309.86      360.14     33.17 o 
   7   2   9     2190.32     2072.23     59.61 o 
   8   2   9      160.90      180.51     43.75 o 
   0   3   9     4923.61     4789.20    346.82 o 
   1   3   9      621.06      640.88     30.88 o 
   2   3   9      123.87      147.38     24.36 o 
   3   3   9      499.40      554.36     31.17 o 
   4   3   9     1989.93     2077.94     53.54 o 
   5   3   9      469.55      516.88     33.90 o 
   6   3   9      818.01      770.98     38.99 o 
   7   3   9      233.39      247.89     73.44 o 
   8   3   9      325.49      415.73     40.52 o 
   0   4   9       84.77       92.73     25.97 o 
   1   4   9      211.05      529.70    195.60 o 
   2   4   9     4346.10     4601.97    131.46 o 
   3   4   9      449.81      474.49     32.17 o 
   4   4   9      446.37      409.65     32.24 o 
   5   4   9       14.47       -2.41     26.48 o 
   6   4   9     1732.18     1767.99     62.14 o 
   7   4   9      165.77      157.77     29.53 o 
   8   4   9      409.14      356.09     44.94 o 
   0   5   9       19.29       83.45     64.88 o 
   1   5   9     1948.81     1850.04     52.09 o 
   2   5   9      194.81      213.70     29.48 o 
   3   5   9      822.66      808.00     36.62 o 
   4   5   9      100.33      111.68     29.40 o 
   5   5   9     1926.08     1898.24     72.32 o 
   6   5   9      207.93      182.50     34.03 o 
   7   5   9       14.35      -29.69     29.69 o 
   8   5   9       22.42       75.86     30.17 o 
   0   6   9      912.96     1017.35     46.20 o 
   1   6   9      582.62      618.46     65.10 o 
   2   6   9      396.30      381.31     34.38 o 
   3   6   9     1117.13     1120.25     43.89 o 
   4   6   9      230.88      226.28     31.48 o 
   5   6   9       73.25       93.42     31.68 o 
   6   6   9      318.11      306.80     40.98 o 
   7   6   9      869.98      819.19     45.95 o 
   8   6   9      217.44      190.14     35.65 o 
   0   7   9     2621.87     2599.25     67.90 o 
   1   7   9        7.02       16.74     26.89 o 
   2   7   9      179.54      192.33     29.38 o 
   3   7   9       21.84      -10.79     27.84 o 
   4   7   9     1921.28     1840.24     85.54 o 
   5   7   9       18.10       23.22     50.80 o 
   6   7   9      243.06      237.63     36.85 o 
   7   7   9        7.78       29.89     36.73 o 
   8   7   9      421.21      433.51     41.35 o 
   0   8   9       16.28       46.38     26.70 o 
   1   8   9      498.70      547.93     45.06 o 
   2   8   9      642.91      622.79     73.11 o 
   3   8   9      645.67      659.94     60.35 o 
   4   8   9      200.40      162.88     32.18 o 
   5   8   9       27.92       38.34     31.69 o 
   6   8   9      311.02      296.79     45.61 o 
   7   8   9      381.09      377.73     49.08 o 
   8   8   9      181.74      194.63     36.44 o 
   0   9   9        0.21       35.59     27.70 o 
   1   9   9      717.79      755.79    105.75 o 
   2   9   9       43.93       25.67     46.72 o 
   3   9   9      270.37      308.56     36.30 o 
   4   9   9       26.41        4.54     31.59 o 
   5   9   9      836.88      867.83     50.70 o 
   6   9   9       23.15        3.44     33.45 o 
   7   9   9        2.16       23.79     37.06 o 
   8   9   9        5.23       -0.94     34.82 o 
   9   9   9      343.41      275.04     80.94 o 
   0   0  10     2921.75     2738.33     79.56 o 
   1   0  10      186.24      190.59     28.94 o 
   2   0  10      245.32      245.19     41.41 o 
   3   0  10      452.59      483.74     32.40 o 
   4   0  10     1457.69     1722.58     48.24 o 
   5   0  10       20.31       45.29     26.77 o 
   6   0  10      544.05      512.63     35.83 o 
   7   0  10      319.32      270.90     40.59 o 
   8   0  10      344.72      375.53     35.45 o 
   9   0  10        3.95      -17.29     45.04 o 
   0   1  10      433.86      448.48     29.95 o 
   1   1  10      696.84      786.61     66.75 o 
   2   1  10     1326.16     1373.56     45.74 o 
   3   1  10     1380.29     1371.29     42.79 o 
   4   1  10      596.17      540.03     33.84 o 
   5   1  10      414.67      383.12     33.16 o 
   6   1  10      392.51      392.42     42.26 o 
   7   1  10      434.48      405.17     35.51 o 
   8   1  10      300.72      298.10     36.90 o 
   9   1  10       76.83       67.46     46.71 o 
   0   2  10      135.68      243.53     71.10 o 
   1   2  10     1394.21     1478.65     43.26 o 
   2   2  10      811.66      748.69     42.15 o 
   3   2  10      574.72      611.50     33.69 o 
   4   2  10      121.40       82.58     28.56 o 
   5   2  10     1477.06     1460.50     50.56 o 
   6   2  10      346.75      317.40     34.00 o 
   7   2  10       77.73      102.32     27.76 o 
   8   2  10      280.28      287.42     33.41 o 
   9   2  10      552.35      591.45     40.16 o 
   0   3  10      152.91      154.19     30.33 o 
   1   3  10      787.14      874.78     67.74 o 
   2   3  10     2237.96     2243.40    138.97 o 
   3   3  10      399.74      421.47     32.00 o 
   4   3  10      493.29      509.94     33.74 o 
   5   3  10      678.50      629.65     36.10 o 
   6   3  10      594.72      606.51     39.14 o 
   7   3  10      188.34      186.87    111.50 o 
   8   3  10      237.43      266.44     33.41 o 
   9   3  10      208.17      232.63     33.53 o 
   0   4  10      520.52      542.24     50.18 o 
   1   4  10     1108.44     1117.98     41.49 o 
   2   4  10      338.34      293.99     32.93 o 
   3   4  10      599.86      544.15     34.55 o 
   4   4  10     1167.74     1068.98     43.55 o 
   5   4  10       89.80      139.27     37.97 o 
   6   4  10      260.19      252.76     33.08 o 
   7   4  10      238.57      199.24     34.22 o 
   8   4  10      252.62      268.94     34.26 o 
   9   4  10       84.31       74.32     41.32 o 
   0   5  10      154.99      178.76     29.10 o 
   1   5  10      479.21      451.21     35.93 o 
   2   5  10      531.93      522.57     36.08 o 
   3   5  10     1011.19      968.10     42.26 o 
   4   5  10      504.45      543.81     53.60 o 
   5   5  10      210.40      281.03     35.51 o 
   6   5  10      233.21      297.71     36.35 o 
   7   5  10      739.64      597.40     43.51 o 
   8   5  10       72.18       60.56     33.60 o 
   9   5  10       43.05       87.98     31.87 o 
   0   6  10      650.78      627.45     37.77 o 
   1   6  10      873.10      804.25     43.12 o 
   2   6  10      372.73      394.89     36.59 o 
   3   6  10      165.69      156.33     33.18 o 
   4   6  10      576.39      632.60     50.34 o 
   5   6  10      704.34      704.36     70.27 o 
   6   6  10      159.94      189.63     68.39 o 
   7   6  10      110.31       99.66     33.31 o 
   8   6  10      190.20      168.24     37.46 o 
   9   6  10      234.23      228.94     39.61 o 
   0   7  10        6.99       10.02     30.03 o 
   1   7  10      305.76      326.61     36.42 o 
   2   7  10      640.50      542.43     39.81 o 
   3   7  10      126.77      136.22     32.77 o 
   4   7  10      264.42      173.59     35.43 o 
   5   7  10      224.30      260.66     36.64 o 
   6   7  10      379.90      451.37     40.92 o 
   7   7  10       10.85       -5.40     33.71 o 
   8   7  10      189.39      137.23     37.48 o 
   9   7  10       90.58       96.36     42.06 o 
   0   8  10      586.36      519.08     38.50 o 
   1   8  10      252.73      252.27     38.65 o 
   2   8  10      271.82      249.54     35.82 o 
   3   8  10      121.84      139.27     35.64 o 
   4   8  10      378.40      369.53     58.52 o 
   5   8  10      278.45      268.90     38.72 o 
   6   8  10      107.37      122.33     35.86 o 
   7   8  10       38.80       49.57     45.07 o 
   8   8  10       92.59      151.94     51.56 o 
   9   8  10      113.30       52.36     37.27 o 
   0   9  10      145.88      141.92     34.03 o 
   1   9  10      251.24      153.63     61.93 o 
   2   9  10       16.80        0.54     31.05 o 
   3   9  10      509.61      537.59     43.10 o 
   4   9  10      150.00      114.66     37.53 o 
   5   9  10       40.47       32.99     35.30 o 
   6   9  10       52.12       32.96     37.99 o 
   7   9  10      199.07      222.07     50.70 o 
   8   9  10       33.82       12.73     38.08 o 
   0  10  10      302.21      311.26     72.53 o 
   1  10  10      145.66      123.52     35.60 o 
   2  10  10      100.75        6.28     36.19 o 
   3  10  10      129.41      157.50     62.24 o 
   4  10  10      228.63      190.01     41.03 o 
   5  10  10      105.94      168.50     70.75 o 
   6  10  10       64.77       85.50     36.50 o 
   7  10  10       59.18       60.20     37.01 o 
   1   0  11     1910.74     1889.03    103.34 o 
   2   0  11      327.48      313.26     32.85 o 
   3   0  11      437.03      452.89     36.27 o 
   4   0  11        3.15      -37.68     37.68 o 
   5   0  11     1496.58     1445.70     51.16 o 
   6   0  11      104.84      177.30     31.98 o 
   7   0  11       23.33       49.31     33.39 o 
   8   0  11       86.87      108.63     32.70 o 
   9   0  11      593.60      613.86     64.51 o 
  10   0  11       40.39       83.67     35.83 o 
   0   1  11        7.37      -13.41     37.03 o 
   1   1  11      522.37      544.61     36.02 o 
   2   1  11      929.99      960.95     41.05 o 
   3   1  11      685.07      623.93     47.73 o 
   4   1  11      371.53      405.34     34.52 o 
   5   1  11      198.78      184.91     33.67 o 
   6   1  11      400.51      454.30     74.31 o 
   7   1  11      707.31      779.75     42.41 o 
   8   1  11      300.89      379.26     39.75 o 
   9   1  11       65.09      -11.20     35.82 o 
  10   1  11       80.15       22.24     46.65 o 
   0   2  11     2836.05     2742.80     72.57 o 
   1   2  11      116.11      146.21     27.83 o 
   2   2  11       92.68      102.40     27.07 o 
   3   2  11      230.85      239.03     35.29 o 
   4   2  11     2055.85     2135.34     55.46 o 
   5   2  11      141.58       78.85     33.02 o 
   6   2  11      403.40      390.32     36.72 o 
   7   2  11       31.22       40.51     31.00 o 
   8   2  11      361.42      419.61     59.88 o 
   9   2  11       22.36       26.93     32.59 o 
  10   2  11      274.88      218.11     41.67 o 
   0   3  11      195.51      221.34     30.46 o 
   1   3  11      844.09      842.22     39.98 o 
   2   3  11      152.41      176.05     43.59 o 
   3   3  11     1151.43     1071.00     43.58 o 
   4   3  11      250.86      215.48     32.24 o 
   5   3  11      140.27      144.91     55.57 o 
   6   3  11       50.97       40.80     47.35 o 
   7   3  11      788.71      740.58     70.16 o 
   8   3  11       92.27       80.11     33.46 o 
   9   3  11        1.91       24.64     40.67 o 
  10   3  11       41.10       17.91     50.03 o 
   0   4  11       70.81       89.02     30.19 o 
   1   4  11      548.62      590.70     36.02 o 
   2   4  11      202.47      200.88     31.91 o 
   3   4  11      226.68      246.46     31.29 o 
   4   4  11      153.03      205.71     38.68 o 
   5   4  11      565.73      584.22     37.97 o 
   6   4  11      148.50      142.36     33.91 o 
   7   4  11        9.05       55.59     74.82 o 
   8   4  11       83.92       88.00     39.22 o 
   9   4  11      366.87      346.53     41.05 o 
  10   4  11       37.00       19.05     34.67 o 
   0   5  11        0.64       53.65     27.66 o 
   1   5  11      247.51      289.96     35.34 o 
   2   5  11     1578.95     1576.26     52.69 o 
   3   5  11      125.01      156.03     32.06 o 
   4   5  11      120.63      226.78     80.84 o 
   5   5  11      117.25       76.18     34.52 o 
   6   5  11      489.49      491.76     42.26 o 
   7   5  11       31.35       65.08     48.53 o 
   8   5  11      217.25       99.16     40.72 o 
   9   5  11       33.06       57.27     36.11 o 
  10   5  11       75.59      170.86     38.46 o 
   0   6  11     1251.37     1269.27     49.21 o 
   1   6  11      488.66      495.97     46.69 o 
   2   6  11       65.90       63.28     31.35 o 
   3   6  11      227.94      236.23     45.75 o 
   4   6  11      609.18      642.18     50.30 o 
   5   6  11      281.66      373.53     80.81 o 
   6   6  11      166.04      189.13     38.32 o 
   7   6  11       27.96       -4.27     34.51 o 
   8   6  11      156.38      123.23     54.70 o 
   9   6  11      131.32      109.61     40.85 o 
   0   7  11       37.46       39.78     52.50 o 
   1   7  11      486.17      616.34     61.31 o 
   2   7  11       16.06       54.05     38.58 o 
   3   7  11      659.63      739.43     51.80 o 
   4   7  11      137.97       41.15     39.06 o 
   5   7  11       38.20       37.84     33.35 o 
   6   7  11        9.01       42.94     34.43 o 
   7   7  11      450.97      392.49     67.75 o 
   8   7  11       25.74       19.90     36.62 o 
   9   7  11       10.92       31.88     63.35 o 
   0   8  11      300.79      345.17     37.81 o 
   1   8  11      157.76      122.35     35.15 o 
   2   8  11       48.62      125.92     31.67 o 
   3   8  11       93.00      152.89     33.43 o 
   4   8  11      172.18      178.19     35.25 o 
   5   8  11      239.20      216.85     40.97 o 
   6   8  11       95.11      127.61     38.96 o 
   7   8  11       18.75       30.48     35.21 o 
   8   8  11       47.75       41.68     39.49 o 
   0   9  11        0.11       64.58     30.60 o 
   1   9  11       43.17       51.26     34.57 o 
   2   9  11      555.80      550.56     45.83 o 
   3   9  11       30.44       15.48     33.39 o 
   4   9  11       58.33        6.09     36.17 o 
   5   9  11       36.24        8.87     38.19 o 
   6   9  11      201.88      152.32     44.22 o 
   7   9  11        3.06      -37.15     37.15 o 
   0  10  11      114.17       87.36     37.19 o 
   1  10  11      245.15      244.53     40.92 o 
   2  10  11       58.35       77.00     37.23 o 
   3  10  11       74.53       74.64     35.41 o 
   4  10  11       62.95      120.16     55.17 o 
   5  10  11      147.29      118.79     57.58 o 
   0  11  11       19.82      -20.52     35.89 o 
   1  11  11      101.57       52.41     39.26 o 
   2  11  11       42.33       68.22     36.52 o 
   3  11  11      163.84      168.13     41.28 o 
   0   0  12      278.73      246.02     34.52 o 
   1   0  12      456.40      542.01     37.26 o 
   2   0  12        3.59      -37.54     37.54 o 
   3   0  12      846.13      860.48     43.36 o 
   4   0  12       99.18      149.02     30.72 o 
   5   0  12        2.79      -16.54     29.83 o 
   6   0  12        5.18        0.69     33.57 o 
   7   0  12      630.50      664.40     44.93 o 
   8   0  12       45.05       96.51     32.08 o 
   9   0  12        0.67       19.54     53.70 o 
  10   0  12       44.97       74.81     34.88 o 
   0   1  12     1256.88     1369.36     48.41 o 
   1   1  12      391.03      408.48     57.59 o 
   2   1  12       95.63      132.22     32.46 o 
   3   1  12      301.06      326.56     63.57 o 
   4   1  12      598.04      586.97     41.83 o 
   5   1  12      279.64      346.48     55.89 o 
   6   1  12      240.06      268.55     41.05 o 
   7   1  12       76.89       97.23     33.00 o 
   8   1  12      116.16      152.16     37.71 o 
   9   1  12      165.10      142.82     38.19 o 
  10   1  12       95.52       28.37     39.18 o 
   0   2  12        0.11       16.49     30.55 o 
   1   2  12      304.80      359.75     34.26 o 
   2   2  12     1021.17     1005.12     59.35 o 
   3   2  12      167.32      213.72     32.31 o 
   4   2  12      248.87      318.03     37.88 o 
   5   2  12       92.55       99.15     33.50 o 
   6   2  12      530.65      646.44     42.80 o 
   7   2  12       38.76       50.67     32.39 o 
   8   2  12      242.86      280.24     49.07 o 
   9   2  12       38.20       93.44     35.84 o 
  10   2  12       68.34       60.33     36.64 o 
   0   3  12      537.29      504.30     38.59 o 
   1   3  12      738.67      671.40     42.46 o 
   2   3  12      117.88      116.99     31.84 o 
   3   3  12      189.51      233.65     41.68 o 
   4   3  12      198.16      197.91     34.41 o 
   5   3  12      659.75      661.90     69.69 o 
   6   3  12       99.30       56.05     38.22 o 
   7   3  12       22.19       21.10     32.94 o 
   8   3  12       63.89       39.45     46.62 o 
   9   3  12      287.54      268.56     42.08 o 
   0   4  12       79.90      111.55     30.75 o 
   1   4  12      491.85      572.61     38.51 o 
   2   4  12      177.05      253.53     33.08 o 
   3   4  12      660.82      682.47     61.56 o 
   4   4  12       71.62       32.22     32.96 o 
   5   4  12       68.12       77.12     33.01 o 
   6   4  12      129.95       76.04     69.99 o 
   7   4  12      577.60      604.35     72.95 o 
   8   4  12       33.79       95.68     39.60 o 
   9   4  12       14.19       43.56     36.76 o 
   0   5  12      961.10     1008.17     48.05 o 
   1   5  12      165.69      121.28     35.43 o 
   2   5  12       23.80       67.95     30.85 o 
   3   5  12      122.55      172.17     33.34 o 
   4   5  12      477.81      444.65     41.78 o 
   5   5  12       66.66       95.02     35.07 o 
   6   5  12      240.53      187.85     42.52 o 
   7   5  12       68.77       86.32     42.83 o 
   8   5  12      161.17      195.38     58.31 o 
   9   5  12       23.72       38.23     37.93 o 
   0   6  12       56.70       52.62     36.52 o 
   1   6  12      202.21      215.03     37.29 o 
   2   6  12      503.39      497.51     41.52 o 
   3   6  12      177.37      213.70     36.52 o 
   4   6  12      107.97      112.63     36.04 o 
   5   6  12       99.09      120.99     38.37 o 
   6   6  12      176.71      247.56     40.65 o 
   7   6  12       99.47      109.49     38.52 o 
   8   6  12       89.36      106.58     38.68 o 
   0   7  12        2.99      -26.33     33.40 o 
   1   7  12      353.51      381.81     61.47 o 
   2   7  12       58.90       58.93     33.20 o 
   3   7  12      134.63       92.53     35.99 o 
   4   7  12       35.41        7.78     34.11 o 
   5   7  12      304.65      313.78     41.13 o 
   6   7  12       38.53       62.33     39.25 o 
   7   7  12        2.02       56.32     35.20 o 
   0   8  12       10.99        8.40     31.73 o 
   1   8  12      107.76      161.16     63.76 o 
   2   8  12      235.02      224.06     45.87 o 
   3   8  12      154.41      158.53     43.47 o 
   4   8  12       61.90       65.85     36.56 o 
   5   8  12       49.54       60.32     38.36 o 
   6   8  12      145.64      128.62     42.21 o 
   0   9  12      385.36      417.67     62.26 o 
   1   9  12       41.61       75.81     37.95 o 
   2   9  12        7.70       27.57     32.53 o 
   3   9  12       27.45       40.83     71.41 o 
   4   9  12      193.05      142.75     39.56 o 
   5   9  12        3.52      -29.35     37.47 o 
   0  10  12       50.16       52.71     37.29 o 
   1  10  12       84.64       81.50     50.46 o 
   2  10  12       84.32       73.54     37.95 o 
   1   0  13      446.96      416.28     38.93 o 
   2   0  13      684.49      627.36     41.84 o 
   3   0  13      253.17      343.38     35.90 o 
   4   0  13      141.48      117.20     49.82 o 
   5   0  13      194.53      241.17     82.26 o 
   6   0  13      277.56      289.17     40.62 o 
   7   0  13        0.04       56.33     31.01 o 
   8   0  13      132.45      193.19     36.62 o 
   9   0  13       81.20       38.94     36.46 o 
   0   1  13      222.78      200.11     33.65 o 
   1   1  13      325.56      343.28     40.90 o 
   2   1  13      172.94      220.29     46.96 o 
   3   1  13      178.12      221.45     43.85 o 
   4   1  13      246.60      278.06     36.03 o 
   5   1  13      302.37      270.87     36.21 o 
   6   1  13      134.21      142.80     35.55 o 
   7   1  13       51.91      -31.46     35.13 o 
   8   1  13       62.82       37.23     37.46 o 
   9   1  13      133.54      148.67     37.58 o 
   0   2  13      307.83      331.45     37.78 o 
   1   2  13      293.93      376.81     35.77 o 
   2   2  13       38.34       23.15     32.55 o 
   3   2  13      467.77      455.42     38.30 o 
   4   2  13       61.53       48.09     32.21 o 
   5   2  13       51.28       73.16     45.23 o 
   6   2  13       62.55       37.48     34.79 o 
   7   2  13      331.62      275.54     39.87 o 
   8   2  13       65.53       83.43     43.49 o 
   0   3  13      495.01      609.25     92.05 o 
   1   3  13      201.81      249.24     35.57 o 
   2   3  13       78.99       80.30     32.33 o 
   3   3  13      115.15       76.26     33.27 o 
   4   3  13      385.75      363.37     39.21 o 
   5   3  13      102.79       70.30     45.46 o 
   6   3  13      127.99      139.42     38.13 o 
   7   3  13       62.57       91.78     34.56 o 
   8   3  13       93.72       -3.99     40.28 o 
   0   4  13       41.58       39.00     38.38 o 
   1   4  13      204.64      169.73     37.14 o 
   2   4  13      586.55      601.92     43.40 o 
   3   4  13      108.19       75.72     31.79 o 
   4   4  13       61.51       -7.60     33.58 o 
   5   4  13       99.87      124.23     39.21 o 
   6   4  13      272.06      283.31     40.86 o 
   7   4  13       26.34       43.94     41.28 o 
   8   4  13       76.33       80.26     54.16 o 
   0   5  13        7.01       48.78     32.06 o 
   1   5  13      265.25      261.12     39.05 o 
   2   5  13      146.88      166.88     37.49 o 
   3   5  13       76.41      130.67     34.39 o 
   4   5  13       49.49       43.08     37.40 o 
   5   5  13      360.53      372.98     46.73 o 
   6   5  13      106.11      137.31     49.81 o 
   7   5  13        7.47      -15.01     39.14 o 
   0   6  13       90.23       73.86     35.68 o 
   1   6  13      114.40      115.30     38.16 o 
   2   6  13       87.92       81.37     57.49 o 
   3   6  13      197.68      184.64     39.81 o 
   4   6  13       65.09       -1.24     37.72 o 
   5   6  13       32.45        9.72     41.85 o 
   6   6  13       70.57       51.35     41.28 o 
   0   7  13      355.14      314.00     43.45 o 
   1   7  13       52.12       15.93     41.46 o 
   2   7  13       37.97       37.41     34.17 o 
   3   7  13      119.04       51.39     37.14 o 
   4   7  13      265.36      258.72     44.10 o 
   5   7  13       21.19      -34.79     40.88 o 
   0   8  13       98.27       96.59     37.72 o 
   1   8  13      115.31      106.90     37.62 o 
   2   8  13      119.95      105.80     38.67 o 
   3   8  13       97.01       76.66     38.97 o 
   4   8  13       19.27      -20.82     54.13 o 
   0   9  13        1.12      -46.30     60.07 o 
   1   9  13      119.92       14.15     41.23 o 
   0   0  14      677.27      627.06     45.83 o 
   1   0  14       22.55       12.86     31.95 o 
   2   0  14       81.78      102.54     34.48 o 
   3   0  14       43.18       10.85     34.74 o 
   4   0  14      577.83      595.85     45.93 o 
   5   0  14        0.01       40.78     42.63 o 
   6   0  14      131.10      229.19     41.19 o 
   7   0  14        2.00        2.62     34.80 o 
   0   1  14        4.35       69.62     31.38 o 
   1   1  14      156.62      212.83     36.16 o 
   2   1  14      245.05      191.49     38.70 o 
   3   1  14      301.69      275.73     38.52 o 
   4   1  14       48.02       30.42     33.14 o 
   5   1  14       47.80      130.81     43.87 o 
   6   1  14      110.30       91.22     37.20 o 
   7   1  14      181.29      170.29     36.76 o 
   0   2  14        1.54       -9.32     34.08 o 
   1   2  14      313.42      348.50     39.66 o 
   2   2  14       31.27       22.73     48.11 o 
   3   2  14       77.81       74.91     34.99 o 
   4   2  14        9.09       11.26     35.78 o 
   5   2  14      359.10      307.12     43.41 o 
   6   2  14       18.99      -32.59     37.26 o 
   7   2  14        3.26      -35.64     35.64 o 
   0   3  14        0.61       19.81     32.54 o 
   1   3  14       79.34      134.65     35.41 o 
   2   3  14      458.58      453.26     44.11 o 
   3   3  14       91.20       86.60     35.69 o 
   4   3  14       55.57       71.87     35.29 o 
   5   3  14       29.47        0.69     57.37 o 
   6   3  14      156.88      150.54     42.33 o 
   0   4  14      353.01      385.51     41.14 o 
   1   4  14       85.67       26.13     35.93 o 
   2   4  14       48.05       87.63     34.46 o 
   3   4  14       36.72       66.99     33.89 o 
   4   4  14      298.86      257.25     44.60 o 
   5   4  14       74.81      103.99     59.86 o 
   6   4  14       61.63       72.76     52.70 o 
   0   5  14        0.21      -10.46     35.62 o 
   1   5  14      165.21      201.28     41.01 o 
   2   5  14       45.45       46.19     69.13 o 
   3   5  14      274.17      278.46     43.05 o 
   4   5  14       33.29       68.29     50.25 o 
   5   5  14       20.99       37.11     66.61 o 
   0   6  14      113.69      144.87     37.40 o 
   1   6  14      127.85      156.69     42.01 o 
   2   6  14       17.81      -25.69     39.03 o 
   3   6  14       45.67       73.89     38.68 o 
   4   6  14      102.10       95.19     41.54 o 
   0   7  14        0.09       58.06     34.65 o 
   1   7  14       27.95       64.76     76.95 o 
   2   7  14      264.59      315.65     55.74 o 
   1   0  15      152.09      182.93     38.39 o 
   2   0  15      129.93      177.20     39.37 o 
   3   0  15       56.31       10.38     42.10 o 
   4   0  15       22.88       18.77     37.32 o 
   5   0  15      122.98       65.08     40.84 o 
   0   1  15       61.27      141.63     36.60 o 
   1   1  15       83.61       56.66     36.43 o 
   2   1  15      164.69      220.34     41.65 o 
   3   1  15       40.79        0.90     57.98 o 
   4   1  15       56.22       79.36     38.29 o 
   5   1  15       87.14      116.85     68.63 o 
   0   2  15      161.77      191.92     39.88 o 
   1   2  15      111.03      165.65     35.82 o 
   2   2  15       14.93       44.26     59.77 o 
   3   2  15      167.51      151.38     37.97 o 
   4   2  15       99.67      104.15     38.64 o 
   0   3  15       90.71      121.29     36.18 o 
   1   3  15       84.60       86.56     38.81 o 
   2   3  15       66.75       99.06     38.88 o 
   3   3  15      106.90       88.48     37.45 o 
   4   3  15      127.00      212.34     47.07 o 
   0   4  15       46.92       22.47     43.68 o 
   1   4  15      108.11       41.98     51.34 o 
   2   4  15      122.23      140.42     39.58 o 
   3   4  15       35.09       63.21     43.41 o 
   0   5  15        6.21      -38.84     38.84 o 
   1   5  15       99.12      152.89     42.03 o 
                                                 
